# Supplementary material for: In Silico Analysis of Possible microRNAs Involved in the Pathogenesis of White-Nose Syndrome in Myotis lucifugus
Source: Int J Mol Sci. 2025 Aug 23;26(17):8200. doi: 10.3390/ijms26178200 (PMC12427802; doi:10.3390/ijms26178200)
Supplement: Supplementary file 1 [file ijms-26-08200-s001.zip]

Archive with 1 entries (1 files):
- ijms-3769623-supplementary.pdf
